# Supplementary material for: Caloric restriction reveals a metabolomic and lipidomic signature in liver of male mice
Source: Aging Cell. 2014 Jul 23;13(5):828–37. doi: 10.1111/acel.12241 (PMC4331741; doi:10.1111/acel.12241)
Supplement: Supplementary file 2 — Data S1. Lipid species in the liver differ between AL and CR animals. [file acel0013-0828-sd2.xlsx]

## Sheet: Lipidomics (p<0.05)
Mass	Retention Time	p-value	regulation	Fold change
136.038	0.554333	0.0203422	up	2867.22
180.114	1.28867	0.0196376	up	833.928
202.85	89.9329	0.0170985	up	1.4481
255.255	13.5702	0.00107837	up	1.61584
279.255	12.3466	0.00875397	up	1.55649
283.287	17.3788	0.0136761	up	1.37861
283.31	89.949	0.0200798	up	1850.14
299.278	19.1667	0.0250544	down	-6020.94
306.253	12.7082	0.0456853	up	2003.58
311.318	19.9643	0.0255791	up	5367.73
330.253	18.323	0.0243435	down	-4560.66
337.33	23.1964	0.0233647	down	-238239
337.333	23.2346	0.0126559	up	421727
356.255	20.8055	3.93309e-08	down	-154873
358.309	18.6414	0.046659	up	1.29
373.291	20.7986	0.0111744	down	-53982.8
373.295	14.7044	0.0232999	down	-8468.84
375.331	18.6394	0.0443294	up	1.31419
376.948	1.14625	0.0205252	up	1.50435
390.314	90.02	0.0271078	down	-2221.65
397.296	12.9935	8.52725e-10	down	-56471.2
397.297	13.002	0.0302023	down	-3192.2
401.111	2.204	0.0350347	down	-1086.89
401.327	18.6351	0.0197701	up	1.35559
447.37	32.8123	0.0275497	down	-808.498
477.357	25.8215	3.46637e-08	up	30750.5
479.297	12.953	0.00601689	up	1.34873
493.313	8.4265	0.0318003	down	-2.35146
521.346	12.06	0.0188661	down	-57521.6
521.347	12.7753	0.021409	up	27482.9
525.283	10.942	0.0251102	down	-3889.09
525.286	10.3878	0.02515	up	5984.82
532.948	44.3023	0.024986	up	2927.55
533.734	44.1593	0.0237915	up	3161.82
543.334	10.0198	0.0274427	up	33006
545.342	11.4258	0.0383612	down	-1.74552
546.376	47.4714	0.00832887	up	9692.45
547.354	14.02	0.0256102	up	1615.56
547.354	13.3134	0.0143115	down	-4433.8
547.359	13.3277	0.0486187	down	-1.76733
549.369	15.286	0.0470598	down	-1.52962
571.337	11.4258	0.0480897	down	-1.50667
581.569	56.0494	0.0291602	down	-2046.82
667.602	60.2143	0.0278127	down	-946.82
683.19	48.8554	0.0169476	up	2058.6
683.538	50.415	0.0262641	down	-1896.7
689.576	62.9757	0.0272121	up	1980.57
689.608	70.763	0.0282516	down	-4172.32
702.559	38.8383	0.00146682	up	1.44061
729.523	36.8702	0.0177355	down	-1289.35
729.524	36.8702	0.0177355	down	-1289.35
733.562	44.4022	3.54117e-05	up	1.13719
733.563	44.4022	0.000348329	up	1.11047
741.53	44.2346	0.0456282	up	1.47991
745.581	48.359	8.40309e-09	up	62511.1
751.731	81.8312	0.0198917	up	2.01954
753.731	84.9096	0.0212803	up	985.627
763.16	45.6087	0.0267149	down	-849.934
765.539	45.5077	0.0221184	up	1936.52
775.559	49.962	0.022097	up	1227.37
779.54	38.9374	0.0271773	down	-1788.57
781.558	42.7234	0.0230657	down	-33327.1
781.559	40.737	0.0235264	up	20064.6
787.533	25.7813	0.0266195	down	-1915.31
787.54	26.2508	0.0212361	up	2672.97
791.548	47.8041	0.00439318	up	1.44066
791.548	47.7926	0.021603	up	1.77685
791.57	45.496	3.13074e-10	down	-5569.56
792.682	86.1624	0.0341732	down	-542.779
793.547	47.7547	0.0259444	down	-3187.79
793.558	49.0314	0.0099145	up	3464.78
800.678	54.8926	0.0287924	up	1.42832
800.678	54.8926	0.0287924	up	1.42832
805.774	83.5846	0.0267635	up	2433.14
811.648	66.087	0.0105037	up	1.95396
812.678	53.4726	0.0403173	up	1.21662
823.756	82.5474	0.0369675	down	-1.92198
823.761	82.5474	0.0369675	down	-1.92198
850.162	82.9133	0.0280032	up	8692.71
879.3	83.1317	0.0238678	down	-4521.89
879.597	47.3978	0.0390158	down	-919.098
879.806	83.8894	0.0248021	up	19355.8
879.809	84.3787	0.026482	down	-12314
884.759	83.238	0.0280321	down	-1649.79
890.795	83.6337	0.0269529	down	-15373.6
891.806	83.6486	0.030812	down	-5200.93
895.667	44.2003	7.15319e-07	down	-8230.17
896.723	83.136	5.95317e-09	down	-151541
905.87	84.5186	0.030216	up	19947.3
931.873	84.6214	0.0418775	up	8531.08
947.781	82.0548	0.0250941	down	-2569.58
947.897	85.1753	2.07715e-07	up	29116.4
947.914	85.9008	0.0313659	down	-690.327
947.919	85.8972	6.3455e-10	down	-7681.07
1017.97	86.2608	0.0196022	down	-944.426
1043.96	83.1483	0.0239617	down	-1390.03
1093.98	86.471	0.0272392	down	-1800.59
1093.98	87.3966	0.02337	up	1309.05
1104.01	85.4228	0.0161695	up	1179.66
1278.34	83.8306	0.0181058	up	1.42606
1467.11	44.3713	0.020011	down	-1.35746

## Sheet: Lipids with potential ID 
Lipids with potential ID (based on exact mass and retention time)
Compound	p-value	regulation	Mass	Retention Time
DG(22:4(7Z,10Z,13Z,16Z)/22:4(7Z,10Z,13Z,16Z)/0:0)	0.00146682	up	702.559	38.8383
GPEtn(16:0/19:0)	3.54117e-05	up	733.562	44.4022
GPEtn(16:0/18:0)[U]	0.0456282	up	741.53	44.2346
GPEtn(13:0/22:0)[U]	0.020011	down	1467.11	44.3713
GPEtn(16:0/19:0)	0.000348329	up	733.563	44.4022
GPSer(18:0/18:0)[U]	3.13074e-10	down	791.57	45.496
GPEtn(18:0/22:6(4Z,7Z,10Z,13Z,16Z,19Z))	0.021603	up	791.548	47.7926
Cerebroside D	0.0259444	down	793.547	47.7547
DG(18:2(9Z,12Z)/22:5(7Z,10Z,13Z,16Z,19Z)/0:0)	0.0262641	down	683.538	50.415
TG(16:1(9Z)/16:1(9Z)/17:2(9Z,12Z))[iso3]	0.0403173	up	812.678	53.4726
GPEtn(22:0/20:1(11Z))	0.0105037	up	811.648	66.087
Cer(d18:0/24:0)	0.0282516	down	689.608	70.763
TG(16:0/16:0/16:0)	0.0369675	down	823.756	82.5474
TG(16:0/16:0/16:0)	0.0369675	down	823.761	82.5474
TG(17:0/17:2(9Z,12Z)/22:0)[iso6]	0.0418775	up	931.873	84.6214
TG(18:0/22:0/22:1(13Z))[iso6]	0.0196022	down	1017.97	86.2608
DG(16:0/22:1(13Z)/0:0)[iso2]	0.0278127	down	667.602	60.2143
C8 Ceramide	0.0275497	down	447.37	32.8123
GPEtn(16:0/16:0)[U]	8.40309e-09	up	745.581	48.359
GPEtnNMe2(18:1(9E)/18:1(9E))	0.0099145	up	793.558	49.0314
GPEtn(18:0/22:6(4Z,7Z,10Z,13Z,16Z,19Z))	0.00439318	up	791.548	47.8041

## Sheet: Metabolomics (p<0.05)
Mass	Retention Time	p-value	regulation	Fold change
230.16	1.61225	1.59582e-09	up	191399
662.497	13.861	2.47163e-09	up	8462.13
414.241	11.7027	7.42972e-09	down	-23255.4
358.051	6.1165	7.48784e-09	up	4596.34
435.279	11.5528	1.04771e-08	up	10851.4
669.32	11.473	1.228e-08	up	9159.57
1119.54	11.6943	1.98214e-08	down	-13358.8
669.313	10.9578	6.53759e-08	down	-28918.8
230.164	1.3365	9.32233e-08	down	-41626.5
446.124	1.30075	1.09051e-06	down	-27576.5
446.125	1.298	1.18838e-06	down	-22282.7
515.29	10.3025	1.2375e-06	up	35410.9
423.302	8.88425	3.20132e-06	up	8000.73
410.239	13.1964	0.00138792	down	-2.56397
605.378	10.7572	0.00158416	down	-2.78976
605.376	10.7572	0.00158416	down	-2.78976
620.302	12.1121	0.00159948	down	-2.97518
344.243	10.3946	0.00170016	down	-2.36419
493.316	10.1753	0.0021083	down	-5.09231
517.315	10.1065	0.0029972	down	-3.1075
368.372	13.184	0.00366475	down	-2.35269
414.307	11.0871	0.00476385	down	-4.09376
600.501	13.3531	0.00506677	down	-1.85736
545.347	10.7619	0.00638538	down	-2.32386
517.312	10.1065	0.00639195	down	-3.02972
541.316	10.1409	0.0064389	down	-2.65888
541.315	10.1409	0.00665607	down	-2.67929
553.343	10.2544	0.00707968	down	-2.37235
418.336	11.9089	0.00836789	down	-1.91407
750.268	11.7302	0.0106289	down	-4672.71
430.146	1.0612	0.0122004	down	-2326.04
382.115	0.3708	0.0123448	down	-1647.92
346.295	12.1836	0.0131108	down	-2.20569
571.301	10.5014	0.0134433	down	-1376.42
430.147	1.0788	0.0135904	down	-2213.34
603.364	10.4799	0.014092	down	-2.11451
603.361	10.4799	0.014092	down	-2.11451
430.137	1.0052	0.0151554	down	-2974.47
1098.69	10.4648	0.0156225	down	-2.58641
809.547	10.536	0.0156307	down	-2751.79
554.307	10.5106	0.0158272	down	-2.28368
778.328	11.7388	0.016297	up	988.138
316.098	0.33	0.0164393	down	-1120.8
1113.53	11.693	0.0164673	down	-1105.58
776.55	13.6977	0.0166012	down	-1211.79
1281.1	11.7077	0.0166723	down	-1266.25
226.197	10.561	0.0167084	down	-1200.82
438.269	14.74	0.0167378	down	-1615.34
438.271	14.74	0.0167378	down	-1615.34
56.0628	10.5014	0.0168157	down	-2380.94
268.218	9.88333	0.017004	down	-1303.47
408.3	9.7384	0.0175518	up	1180.66
388.278	11.6928	0.0176493	down	-1566.4
669.316	10.9584	0.0177975	down	-3136.4
294.218	10.4194	0.0181172	down	-16483.8
83.0749	0.287667	0.0182904	down	-1015.5
154.096	4.98167	0.0183226	down	-1055.25
318.193	11.4967	0.0184547	down	-1383.5
596.3	12.0322	0.0186089	down	-1417.47
721.495	10.424	0.0186121	down	-6.23306
519.936	10.5223	0.018627	down	-1336.96
629.372	10.6665	0.0186418	down	-2.09053
596.3	12.0322	0.0186617	down	-1412.8
592.188	1.435	0.0186847	down	-1673.73
809.547	10.536	0.0188648	down	-2591.37
252.112	1.02067	0.0189477	down	-3020.18
545.345	10.7646	0.019034	down	-2.31388
648.542	13.8624	0.0190831	down	-1613.09
204.089	1.2428	0.0192185	up	4088.85
1026.3	0.406333	0.0199481	down	-1669.17
426.27	13.62	0.0200729	down	-1720.91
426.27	13.62	0.0200729	down	-1720.91
426.27	13.62	0.0200729	down	-1720.91
514.393	13.3768	0.0201129	up	1513.03
1122.7	10.4689	0.0201671	down	-2.23038
1122.69	10.4689	0.0201671	down	-2.23038
444.302	11.381	0.0203682	down	-3617.89
592.183	1.43767	0.0209741	down	-1446.29
553.421	12.9067	0.0210931	down	-934.188
571.302	10.4997	0.0211581	down	-1345.85
230.165	1.284	0.0212908	down	-3939.87
348.256	11.0637	0.021528	down	-1.98403
430.187	0.3922	0.0218373	up	494.143
677.47	10.3622	0.0219111	down	-4.08268
677.47	10.3622	0.0219111	down	-4.08268
617.299	10.468	0.0219188	down	-1.74636
331.208	1.7602	0.0221035	up	770.89
328.259	10.8302	0.0221251	down	-4581.72
1119.53	11.694	0.0221632	down	-1296.83
513.288	9.06975	0.0221849	up	3.94787
995.451	11.7197	0.0222708	down	-1.80863
270.235	9.86125	0.0224812	down	-4.11662
709.364	10.5412	0.0224821	down	-1036.17
634.472	13.7022	0.0225401	up	877.068
637.354	10.837	0.0226911	up	410.658
637.355	10.837	0.0226911	up	410.658
553.236	10.3018	0.0228383	up	1273.26
414.24	11.7043	0.0230155	down	-1772.68
410.255	10.3047	0.0230496	down	-1237.32
298.167	11.609	0.0230781	down	-2417.99
298.167	11.609	0.0230781	down	-2417.99
72.0235	0.363333	0.0231523	down	-1525.07
292.092	0.568333	0.0231565	down	-2971.14
102.034	0.370667	0.0231721	down	-3398.69
147.056	0.367	0.023216	down	-2381.91
368.111	0.367	0.0232555	down	-3989.27
532.315	10.3018	0.0232961	up	1857.83
617.3	10.468	0.0233212	down	-1.73881
1279.04	11.714	0.0236541	up	537.155
593.305	10.8417	0.0236788	up	637.028
1280.14	11.714	0.0237004	up	1413.11
799.399	11.7067	0.0237064	up	548.96
320.206	10.4182	0.0237245	up	1047.24
611.535	11.941	0.0237682	up	459.572
551.262	10.7683	0.0237987	up	553.524
567.46	12.04	0.0239101	up	541.775
586.522	11.9075	0.023937	down	-1.77435
366.28	12.1878	0.024452	down	-2.13721
316.256	10.0647	0.0245043	down	-2537.91
428.211	8.31667	0.0246355	down	-1184.72
348.277	11.479	0.0246694	down	-1070.97
294.216	8.20333	0.0247262	down	-1573.81
296.231	9.66167	0.0247268	down	-1208.29
402.243	11.0833	0.0247516	down	-1351.15
431.237	8.9736	0.0248397	up	601.771
1279.08	11.7144	0.0249672	down	-1289.86
675.873	0.339	0.0250814	up	533.959
460.318	12.1836	0.0251837	down	-1.80622
174.037	0.2888	0.0259069	up	2003.96
590.529	12.1864	0.0262796	down	-2.00005
638.085	11.7138	0.026387	down	-1233.74
384.289	11.908	0.0271596	up	779.063
344.27	9.103	0.0275904	up	558.57
262.227	11.0678	0.0276466	down	-2523.96
230.163	1.5886	0.0279755	up	5771.37
344.269	9.1624	0.0280455	up	517.633
920.573	12.1836	0.02814	down	-2.5995
1085.29	13.763	0.0281619	up	538.693
479.269	9.07267	0.0282545	up	639.285
1373.69	0.329667	0.028291	up	510.812
568.2	10.3043	0.028312	up	714.962
551.232	9.01767	0.0285042	up	550.737
690.018	0.564333	0.0286234	up	452.891
1030.57	10.3043	0.0287001	up	733.523
276.202	9.626	0.0287547	up	652.467
553.345	10.253	0.0287809	down	-2.11661
425.309	9.747	0.0289238	up	2054.14
1275.95	11.7077	0.0289752	up	1254.7
372.263	9.75067	0.0292331	up	1094.13
1128.29	14.5114	0.0293233	up	763.616
387.307	11.3884	0.029452	up	1016.54
1333.73	0.3328	0.0294626	up	383.815
172.104	8.189	0.0296216	up	657.389
652.296	11.5309	0.0297411	down	-1.74267
292.102	0.5548	0.0306106	up	2022.55
298.247	11.0506	0.0308746	up	1182.25
262.058	0.2866	0.0310156	up	566.302
400.214	10.7173	0.0311259	up	912.976
317.175	3.56467	0.0312617	up	782.622
718.304	11.7323	0.0313529	up	654.936
660.864	0.3438	0.031494	up	545.682
608.269	10.8474	0.0317478	up	630.154
289.161	1.17933	0.0318316	up	532.609
336.267	11.0806	0.0318347	down	-3.14413
515.243	10.4023	0.0321486	up	599.127
224.126	7.84067	0.0321497	up	467.253
342.281	12.3375	0.0321911	down	-1.66425
56.0633	9.7362	0.0323141	up	1047.49
636.899	11.923	0.0326825	up	585.326
348.257	11.0624	0.0333913	down	-1.94566
444.299	11.6853	0.0342686	up	745.285
773.233	13.3012	0.0351891	up	538.258
765.522	10.4842	0.0356016	down	-824.248
669.318	11.453	0.0357735	up	802.435
699.533	12.2844	0.03591	down	-1.64243
345.194	0.506667	0.0360914	up	530.669
345.194	0.506667	0.0360914	up	530.669
770.384	11.6877	0.0362413	up	574.877
406.277	8.87833	0.0363314	up	896.218
406.284	8.87833	0.0363948	up	880.067
581.38	10.8741	0.0376501	down	-2.11653
1445.55	11.7143	0.0390358	down	-1.82942
831.617	12.3242	0.0390386	down	-1.74606
527.297	10.6988	0.0390566	down	-2.07899
1303.06	11.7101	0.0407378	down	-1.56941
559.37	14.3702	0.0410904	down	-1096.7
658.778	11.7292	0.0414	up	512.469
1437.18	11.706	0.0418494	down	-1.55591
330.246	8.19037	0.0424259	down	-3.7758
700.565	13.7103	0.042802	down	-1.65469
526.896	12.6939	0.0430746	down	-1.55492
628.531	13.5304	0.0433681	down	-1.62521
360.255	11.2602	0.0436889	down	-2.73506
337.332	12.4246	0.0441935	down	-1.69269
850.249	13.0264	0.04437	down	-1.70658
503.304	10.6941	0.0448924	down	-1.846
669.316	10.9584	0.0450354	down	-2.07172
663.378	10.8782	0.0458975	down	-1.85771
663.377	10.8782	0.0458975	down	-1.85771
663.377	10.8782	0.0458975	down	-1.85771
503.304	10.7257	0.0460998	down	-1.78677
627.365	10.5552	0.0471925	down	-2.63871
627.363	10.5552	0.0471925	down	-2.63871
700.571	13.7103	0.0478872	down	-1.65509
493.316	10.1945	0.0480832	down	-3.06593
872.252	13.7397	0.0483704	down	-1.51402
712.327	10.9552	0.0485414	down	-1.61781
526.389	12.6911	0.0490083	down	-1.58958
620.302	12.0901	0.0490805	down	-2.17763
344.246	10.3795	0.0495199	down	-1.88323

## Sheet: Metabolites with potential ID
Metabolites with potential ID (based on exact mass and retention time)
Compound	p-value	regulation	Mass	Retention Time
Kynurenine	0.0209741	down	592.183	1.43767
Stearolic acid	0.0276466	down	262.227	11.0678
hydroxyurea	0.0259069	up	174.037	0.2888
Cholic acid	0.0289238	up	425.309	9.747
Mevalonolactone	0.0310156	up	262.058	0.2866
pregnenolone	0.0237245	up	320.206	10.4182
Lignoceric acid	0.00366475	down	368.372	13.184
O-Acetylserine	0.023216	down	147.056	0.367
3-hydroxy-3-methyl-Glutaric acid	0.0231523	down	72.0235	0.363333
Succinic semialdehyde	0.0231721	down	102.034	0.370667
